# Supplementary material for: Development of a screening algorithm for borderline personality disorder using electronic health records
Source: Sci Rep. 2022 Jul 13;12:11976. doi: 10.1038/s41598-022-16160-z (PMC9279396; doi:10.1038/s41598-022-16160-z)
Supplement: Supplementary file 2 — Supplementary Information 2. [file 41598_2022_16160_MOESM2_ESM.xlsx]

## Sheet: Supplementary Table 2
Supplementary Table 2: model performance metrics of different machine learning models trained on different data sets
Gold: gold-label training data only; Self-potential and self-BoPD: use the LR model trained on gold-label data to select predicted positive from the potential BoPD cohort and EHR diagnosed BoPD cohort, respectively; Silver: rule-based selection of silver-positives from EHR diagnosed BoPD cohort (the deployed method); Silver w/Adj: silver-label training data with adjustment model
DNN: deep neural network; DT: decision tree; GB: gradient boosting; KNN: k-nearest neighbors; LR: logistic regression; RF: random forest; SVM: supportive vector machine.
Model Type	Training Method	AUROC	Accuracy	AUCPR (Average Precision)	Sensitivity (recall) of Classic BoPD
LR	Gold	0.783 (0.716-0.849)	0.737 (0.684-0.794)	0.598 (0.479-0.724)	0.778 (0.429-1.000)
	Self Potential	0.766 (0.700-0.836)	0.741 (0.684-0.798)	0.555 (0.436-0.680)	0.778 (0.444-1.000)
	Self BoPD	0.789 (0.719-0.859)	0.750 (0.693-0.803)	0.606 (0.480-0.729)	0.889 (0.625-1.000)
	Silver	0.836 (0.776-0.891)	0.811 (0.754-0.864)	0.667 (0.549-0.789)	1.000 (1.000-1.000)
	Silver w/ Adj.	0.837 (0.778-0.892)	0.820 (0.768-0.873)	0.678 (0.558-0.803)	1.000 (1.000-1.000)
KNN	Gold	0.738 (0.669-0.804)	0.728 (0.675-0.785)	0.538 (0.430-0.650)	0.333 (0.000-0.667)
	Self Potential	0.742 (0.669-0.815)	0.772 (0.719-0.825)	0.520 (0.408-0.655)	0.556 (0.222-0.889)
	Self BoPD	0.762 (0.698-0.827)	0.746 (0.684-0.803)	0.522 (0.410-0.651)	0.667 (0.333-1.000)
	Silver	0.777 (0.712-0.838)	0.746 (0.684-0.803)	0.540 (0.433-0.665)	0.667 (0.333-1.000)
	Silver w/ Adj.	0.779 (0.716-0.839)	0.750 (0.689-0.807)	0.543 (0.435-0.672)	0.667 (0.333-1.000)
DT	Gold	0.717 (0.645-0.791)	0.715 (0.662-0.772)	0.439 (0.339-0.557)	0.889 (0.667-1.000)
	Self Potential	0.704 (0.633-0.778)	0.737 (0.680-0.794)	0.453 (0.349-0.567)	0.778 (0.455-1.000)
	Self BoPD	0.748 (0.673-0.818)	0.759 (0.706-0.811)	0.533 (0.421-0.645)	0.889 (0.625-1.000)
	Silver	0.763 (0.696-0.828)	0.754 (0.697-0.811)	0.502 (0.394-0.611)	0.889 (0.625-1.000)
	Silver w/ Adj.	0.771 (0.705-0.835)	0.763 (0.706-0.820)	0.510 (0.403-0.619)	0.889 (0.625-1.000)
RF	Gold	0.773 (0.708-0.839)	0.746 (0.689-0.798)	0.561 (0.446-0.688)	0.222 (0.000-0.545)
	Self Potential	0.793 (0.730-0.856)	0.759 (0.702-0.811)	0.589 (0.473-0.716)	0.556 (0.222-0.889)
	Self BoPD	0.808 (0.748-0.870)	0.772 (0.715-0.825)	0.590 (0.468-0.727)	0.667 (0.286-1.000)
	Silver	0.834 (0.775-0.889)	0.794 (0.737-0.846)	0.648 (0.532-0.777)	0.667 (0.333-1.000)
	Silver w/ Adj.	0.829 (0.768-0.889)	0.794 (0.737-0.846)	0.653 (0.540-0.786)	0.667 (0.333-1.000)
SVM	Gold	0.785 (0.725-0.847)	0.754 (0.697-0.811)	0.554 (0.439-0.689)	0.667 (0.333-1.000)
	Self Potential	0.789 (0.723-0.857)	0.781 (0.728-0.838)	0.595 (0.478-0.729)	0.556 (0.222-0.889)
	Self BoPD	0.791 (0.724-0.859)	0.746 (0.693-0.803)	0.606 (0.476-0.727)	0.889 (0.625-1.000)
	Silver	0.816 (0.746-0.876)	0.789 (0.737-0.846)	0.624 (0.507-0.756)	0.889 (0.625-1.000)
	Silver w/ Adj.	0.819 (0.755-0.879)	0.789 (0.737-0.842)	0.629 (0.509-0.766)	0.889 (0.625-1.000)
GB	Gold	0.763 (0.697-0.829)	0.746 (0.693-0.798)	0.571 (0.459-0.691)	0.444 (0.100-0.833)
	Self Potential	0.790 (0.727-0.851)	0.759 (0.697-0.811)	0.594 (0.478-0.713)	0.556 (0.222-0.889)
	Self BoPD	0.796 (0.729-0.860)	0.785 (0.732-0.838)	0.603 (0.477-0.739)	0.889 (0.625-1.000)
	Silver	0.814 (0.752-0.878)	0.798 (0.746-0.851)	0.644 (0.530-0.773)	1.000 (1.000-1.000)
	Silver w/ Adj.	0.820 (0.758-0.881)	0.803 (0.750-0.855)	0.654 (0.542-0.781)	1.000 (1.000-1.000)
DNN	Gold	0.761 (0.694-0.828)	0.715 (0.662-0.772)	0.573 (0.453-0.698)	0.667 (0.333-1.000)
	Self Potential	0.785 (0.717-0.852)	0.763 (0.706-0.820)	0.580 (0.462-0.718)	0.556 (0.222-0.889)
	Self BoPD	0.787 (0.718-0.858)	0.754 (0.702-0.811)	0.567 (0.443-0.686)	0.778 (0.444-1.000)
	Silver	0.764 (0.698-0.833)	0.741 (0.680-0.794)	0.516 (0.409-0.651)	0.444 (0.125-0.800)
	Silver w/ Adj.	0.770 (0.703-0.836)	0.746 (0.689-0.798)	0.522 (0.414-0.658)	0.444 (0.125-0.800)
