# Supplementary material for: Development of a screening algorithm for borderline personality disorder using electronic health records
Source: Sci Rep. 2022 Jul 13;12:11976. doi: 10.1038/s41598-022-16160-z (PMC9279396; doi:10.1038/s41598-022-16160-z)
Supplement: Supplementary file 3 — Supplementary Information 3. [file 41598_2022_16160_MOESM3_ESM.xlsx]

## Sheet: Supplementary Table 3
Supplementary Table 3: features included in the model training process, their description, coefficients in different models and prevalence in training and test datasets
Feature_description					Feature coefficient			Feature prevalence
Feature name	ccsr_description_main	expert_rating_association_w_BoPD	ccsr_main	Included ICD-10-CM codes	m1_coef (model trained on gold-label data)	m2_coef (model trained on silver_label data)	m3_coef (adjustment model trained on subset of gold-label data)	gold_training_positive (E)	gold_training_negative (ABCD)	gold_training_A	gold_training_B	gold_training_C	gold_training_D	gold_training_E(excluding classic BoPD)	gold_training_classic BoPD	silver_training_positive	silver_training_negative	gold_test_positive	gold_test_negative
MBD012_positive	Suicidal ideation/attempt/intentional self-harm	positive	MBD012	R45.851-B: posi-Suicidal ideations;T50.902A-B: posi-Poisoning by unspecified drugs, medicaments and biological substances, intentional self-harm, initial encounter;T14.91-B: posi-Suicide attempt;T42.4X2A-B: posi-Poisoning by benzodiazepines, intentional self-harm, initial encounter;T43.592A-B: posi-Poisoning by other antipsychotics and neuroleptics, intentional self-harm, initial encounter;T42.6X…	2.70271	2.85438	1.97113	0.7424	0.0988	0.1081	0.25	0	0.0685	0.7037	0.9167	0.5502	0.0807	0.6393	0.2575
MBD009_positive	Personality disorders	positive	MBD009	F60.9-B: posi-Personality disorder, unspecified;F60.89-B: posi-Other specific personality disorders;F60.2-B: posi-Antisocial personality disorder;	0	1.99248	0	0.0455	0.0062	0	0.0357	0	0	0.037	0.0833	0.1547	0.0165	0.0328	0.018
gender_female					0	1.13949	0.601326	0.5152	0.6358	0.7297	0.3214	0.6667	0.6986	0.5	0.5833	0.8294	0.6349	0.7377	0.5509
MBD007_positive	Trauma- and stressor-related disorders	positive	MBD007	F43.10-B: posi-Post-traumatic stress disorder, unspecified;F43.12-B: posi-Post-traumatic stress disorder, chronic;F43.20-B: posi-Adjustment disorder, unspecified;F43.21-B: posi-Adjustment disorder with depressed mood;F43.23-B: posi-Adjustment disorder with mixed anxiety and depressed mood;F43.25-B: posi-Adjustment disorder with mixed disturbance of emotions and conduct;F44.9-B: posi-Dissociative …	0.429243	1.13226	0.438219	0.3788	0.2407	0.2703	0.1071	0.1667	0.3014	0.3704	0.4167	0.5789	0.27	0.3279	0.1856
FAC021_positive	Personal/family history of disease	positive	FAC021	Z91.5-B: posi-Personal history of self-harm;Z91.410-B: posi-Personal history of adult physical and sexual abuse;Z87.828-B: posi-Personal history of other (healed) physical injury and trauma;	0.566631	0.929065	0	0.1515	0.0247	0.027	0.0714	0	0.0137	0.1296	0.25	0.2617	0.0339	0.1967	0.024
MBD003_positive	Bipolar and related disorders	positive	MBD003	F31.9-B: posi-Bipolar disorder, unspecified;F31.81-B: posi-Bipolar II disorder;F31.30-B: posi-Bipolar disorder, current episode depressed, mild or moderate severity, unspecified;F31.4-B: posi-Bipolar disorder, current episode depressed, severe, without psychotic features;F31.32-B: posi-Bipolar disorder, current episode depressed, moderate;F31.89-B: posi-Other bipolar disorder;F31.60-B: posi-Bipol…	0	0.924906	0	0.3182	0.4815	0.3784	0.3929	0.7917	0.4658	0.2778	0.5	0.5757	0.4955	0.3279	0.3832
MBD005_negative	Anxiety and fear-related disorders	negative	MBD005	F40.01-A: nega-Agoraphobia with panic disorder;	0	0.853919	0	0	0.0123	0	0	0	0.0274	0	0	0.0275	0.0079	0	0
EXT001_positive	External cause codes: cut/pierce; initial encounter	positive	EXT001	X78.9XXA-B: posi-Intentional self-harm by unspecified sharp object, initial encounter;X78.8XXA-B: posi-Intentional self-harm by other sharp object, initial encounter;	0	0.812754	0	0.0606	0	0	0	0	0	0.037	0.1667	0.0533	0.0034	0.0328	0
SYM015_negative	General sensation/perception signs and symptoms	negative	SYM015	R44.0-A: nega-Auditory hallucinations;R44.3-A: nega-Hallucinations, unspecified;R44.1-A: nega-Visual hallucinations;	-1.05903	-0.787696	-1.59785	0.0152	0.0741	0	0.3214	0.0417	0.0274	0.0185	0	0.075	0.0385	0	0.0479
MBD010_positive	Feeding and eating disorders	positive	MBD010	F50.9-B: posi-Eating disorder, unspecified;	0	0.775061	0	0	0	0	0	0	0	0	0	0.0317	0.0039	0	0.006
ages_40_59					-0.83639	-0.735608	-0.0250185	0.303	0.5185	0.6757	0.6071	0.4167	0.4384	0.2963	0.3333	0.3343	0.5098	0.3115	0.509
MBD005_unsure	Anxiety and fear-related disorders	unsure	MBD005	F40.10-D: unsu-Social phobia, unspecified;	0	0.669552	0	0	0	0	0	0	0	0	0	0.0242	0.0069	0	0
MBD006_negative	Obsessive-compulsive and related disorders	negative	MBD006	F42.9-A: nega-Obsessive-compulsive disorder, unspecified;F42-A: nega-Obsessive-compulsive disorder;	0	0.668516	0	0.0152	0.0247	0.027	0.0357	0	0.0274	0.0185	0	0.052	0.0149	0	0.006
SYM016_unrelated	Other general signs and symptoms	unrelated	SYM016	R60.0-C: unre-Localized edema;R60.9-C: unre-Edema, unspecified;R63.4-C: unre-Abnormal weight loss;R63.0-C: unre-Anorexia;R68.89-C: unre-Other general symptoms and signs;R63.5-C: unre-Abnormal weight gain;R29.898-C: unre-Other symptoms and signs involving the musculoskeletal system;R69-C: unre-Illness, unspecified;R59.0-C: unre-Localized enlarged lymph nodes;R25.2-C: unre-Cramp and spasm;R61-C: un…	-1.38751	-0.609682	-0.920773	0.0152	0.2716	0.4324	0.2857	0.0417	0.2603	0.0185	0	0.2129	0.2459	0.082	0.2036
MBD004_positive	Other specified and unspecified mood disorders	positive	MBD004	F39-B: posi-Unspecified mood [affective] disorder;	0	0.571214	0	0.1061	0.0556	0	0.0714	0	0.0959	0.1111	0.0833	0.1808	0.0641	0.1148	0.0599
ages_60+					-0.00884922	-0.567208	0	0.0303	0.1111	0.1081	0.1071	0.1667	0.0959	0.037	0	0.0424	0.0975	0.0492	0.1018
MBD002_positive	Depressive disorders	positive	MBD002	F32.9-B: posi-Major depressive disorder, single episode, unspecified;F33.2-B: posi-Major depressive disorder, recurrent severe without psychotic features;F33.1-B: posi-Major depressive disorder, recurrent, moderate;F33.9-B: posi-Major depressive disorder, recurrent, unspecified;F32.2-B: posi-Major depressive disorder, single episode, severe without psychotic features;F34.1-B: posi-Dysthymic disor…	0.801058	0.502805	0.318687	0.8182	0.5556	0.6486	0.4643	0.25	0.6438	0.7778	1	0.7557	0.5813	0.8361	0.5808
EXT018_positive	External cause codes: other specified, classifiable and NEC; initial encounter	positive	EXT018	X83.8XXA-B: posi-Intentional self-harm by other specified means, initial encounter;	0	0.490267	0	0.0152	0	0	0	0	0	0	0.0833	0.032	0.0023	0.0164	0.006
outpatient_and_others_0					0	-0.488237	0	0.3485	0.1605	0.1622	0.3214	0.1667	0.0959	0.3333	0.4167	0.1421	0.1757	0.2459	0.2275
MBD014_positive	Neurodevelopmental disorders	positive	MBD014	F90.9-B: posi-Attention-deficit hyperactivity disorder, unspecified type;F90.0-B: posi-Attention-deficit hyperactivity disorder, predominantly inattentive type;F90.2-B: posi-Attention-deficit hyperactivity disorder, combined type;	0	0.455364	0	0.0455	0.0247	0.027	0	0.0417	0.0274	0.0556	0	0.1307	0.0583	0.0984	0.024
EXT027_unrelated	External cause codes: place of occurrence of the external cause	unrelated	EXT027	Y92.9-C: unre-Unspecified place or not applicable;Y92.009-C: unre-Unspecified place in unspecified non-institutional (private) residence as the place of occurrence of the external cause;Y92.89-C: unre-Other specified places as the place of occurrence of the external cause;Y92.410-C: unre-Unspecified street and highway as the place of occurrence of the external cause;	0.875954	0.449715	0	0.2576	0.0926	0.0811	0.1429	0	0.1096	0.2407	0.3333	0.2223	0.1281	0.1803	0.0838
MBD002_negative	Depressive disorders	negative	MBD002	F33.3-A: nega-Major depressive disorder, recurrent, severe with psychotic symptoms;	0	0.440611	0	0.0303	0.0123	0	0.0357	0	0.0137	0.0185	0.0833	0.0515	0.011	0.0492	0.024
inpatient_0					-0.21031	-0.399199	0	0.5	0.6235	0.4054	0.4643	0.8333	0.726	0.4815	0.5833	0.4318	0.63	0.6557	0.6048
MUS025_positive	Other specified connective tissue disease	positive	MUS025	M79.7-B: posi-Fibromyalgia;	0	0.379637	0	0.0303	0.0741	0.1622	0	0	0.0822	0.037	0	0.0904	0.0616	0.0492	0.0479
MBD019_positive	Cannabis-related disorders	positive	MBD019	F12.10-B: posi-Cannabis abuse, uncomplicated;F12.90-B: posi-Cannabis use, unspecified, uncomplicated;F12.20-B: posi-Cannabis dependence, uncomplicated;	0	0.377734	0	0.2121	0.1173	0.0811	0.2857	0	0.1096	0.2037	0.25	0.2713	0.1396	0.1639	0.1317
MBD003_negative	Bipolar and related disorders	negative	MBD003	F31.5-A: nega-Bipolar disorder, current episode depressed, severe, with psychotic features;	0	0.359387	0	0.0455	0.0123	0	0	0.0417	0.0137	0.0556	0	0.0414	0.0109	0	0.012
MBD026_positive	Mental and substance use disorders in remission	positive	MBD026	F10.21-B: posi-Alcohol dependence, in remission;F11.21-B: posi-Opioid dependence, in remission;	0	0.354954	0	0.0303	0.0062	0	0.0357	0	0	0.037	0	0.0627	0.0366	0	0.0299
GEN012_unrelated	Hyperplasia of prostate	unrelated	GEN012	N40.0-C: unre-Benign prostatic hyperplasia without lower urinary tract symptoms;	0	-0.346299	0	0.0152	0.0309	0	0.1071	0	0.0274	0.0185	0	0.005	0.0207	0	0.024
NVS013_unrelated	Coma; stupor; and brain damage	unrelated	NVS013	R40.0-C: unre-Somnolence;	0	0.331402	0	0.0303	0	0	0	0	0	0.037	0	0.0206	0.0108	0	0
FAC020_positive	Lifestyle/life management factors	positive	FAC020	Z72.89-B: posi-Other problems related to lifestyle;	0	0.322278	0	0.0758	0.0185	0.027	0.0357	0	0.0137	0.0556	0.1667	0.0577	0.0182	0.0328	0.018
FAC019_positive	Socioeconomic/psychosocial factors	positive	FAC019	Z62.810-B: posi-Personal history of physical and sexual abuse in childhood;Z60.9-B: posi-Problem related to social environment, unspecified;Z65.3-B: posi-Problems related to other legal circumstances;	0	0.309724	0	0.0606	0.0062	0	0.0357	0	0	0.0556	0.0833	0.1194	0.0189	0.082	0.012
CIR007_unrelated	Essential hypertension	unrelated	CIR007	I10-C: unre-Essential (primary) hypertension;	0	-0.28365	0	0.3333	0.4691	0.7297	0.5357	0.2917	0.3699	0.3333	0.3333	0.3016	0.4287	0.2787	0.4431
PRG029_unrelated	Uncomplicated pregnancy, delivery or puerperium	unrelated	PRG029	Z33.1-C: unre-Pregnant state, incidental;Z34.90-C: unre-Encounter for supervision of normal pregnancy, unspecified, unspecified trimester;O80-C: unre-Encounter for full-term uncomplicated delivery;Z39.2-C: unre-Encounter for routine postpartum follow-up;Z34.83-C: unre-Encounter for supervision of other normal pregnancy, third trimester;	0	-0.283185	0	0.0758	0.0432	0.027	0	0.0833	0.0548	0.0741	0.0833	0.0611	0.0442	0.0328	0.0479
INJ012_unsure	Open wounds to limbs, initial encounter	unsure	INJ012	S51.812A-D: unsu-Laceration without foreign body of left forearm, initial encounter;	0	0.265227	0	0.0152	0	0	0	0	0	0	0.0833	0.0295	0.0031	0	0.006
END009_unrelated	Obesity	unrelated	END009	E66.9-C: unre-Obesity, unspecified;E66.01-C: unre-Morbid (severe) obesity due to excess calories;Z68.41-C: unre-Body mass index (BMI) 40.0-44.9, adult;Z68.42-C: unre-Body mass index (BMI) 45.0-49.9, adult;Z68.30-C: unre-Body mass index (BMI) 30.0-30.9, adult;Z68.43-C: unre-Body mass index (BMI) 50-59.9 , adult;Z68.35-C: unre-Body mass index (BMI) 35.0-35.9, adult;Z68.36-C: unre-Body mass index (B…	-0.0479906	0.261732	0	0.0909	0.2346	0.3514	0.1429	0.1667	0.2329	0.1111	0	0.3224	0.2474	0.1148	0.2156
INJ012_unrelated	Open wounds to limbs, initial encounter	unrelated	INJ012	S61.512A-C: unre-Laceration without foreign body of left wrist, initial encounter;	0	0.255562	0	0.0606	0	0	0	0	0	0.037	0.1667	0.0247	0.0025	0.0492	0.006
EXT019_positive	External cause codes: unspecified mechanism	positive	EXT019	Y09-B: posi-Assault by unspecified means;	0	-0.243972	0	0.0303	0.0062	0	0.0357	0	0	0.037	0	0.0253	0.018	0.082	0.012
INJ022_positive	Poisoning by drugs, initial encounter	positive	INJ022	T50.901A-B: posi-Poisoning by unspecified drugs, medicaments and biological substances, accidental (unintentional), initial encounter;	0.173525	0.23177	0	0.1364	0.0062	0	0.0357	0	0	0.0741	0.4167	0.0596	0.0193	0.082	0.0359
NVS016_unrelated	Sleep wake disorders	unrelated	NVS016	G47.33-C: unre-Obstructive sleep apnea (adult) (pediatric);G47.30-C: unre-Sleep apnea, unspecified;G25.81-C: unre-Restless legs syndrome;	0	0.22398	0	0.0303	0.1296	0.1892	0.0357	0.0417	0.1644	0.0185	0.0833	0.1397	0.1346	0.0328	0.1257
MUS010_unrelated	Musculoskeletal pain, not low back pain	unrelated	MUS010	M54.9-C: unre-Dorsalgia, unspecified;M25.561-C: unre-Pain in right knee;M25.562-C: unre-Pain in left knee;M79.1-C: unre-Myalgia;M25.511-C: unre-Pain in right shoulder;M79.671-C: unre-Pain in right foot;M25.512-C: unre-Pain in left shoulder;M25.551-C: unre-Pain in right hip;M79.672-C: unre-Pain in left foot;M25.552-C: unre-Pain in left hip;M79.604-C: unre-Pain in right leg;M79.605-C: unre-Pain in …	-0.138019	-0.222734	0	0.3636	0.5309	0.7568	0.5357	0.2917	0.4932	0.3704	0.3333	0.4647	0.5085	0.5082	0.4371
MBD005_positive	Anxiety and fear-related disorders	positive	MBD005	F41.9-B: posi-Anxiety disorder, unspecified;F41.1-B: posi-Generalized anxiety disorder;F41.8-B: posi-Other specified anxiety disorders;F41.0-B: posi-Panic disorder [episodic paroxysmal anxiety] without agoraphobia;	0.228505	0.222011	0	0.6667	0.6235	0.7027	0.5714	0.25	0.726	0.6481	0.75	0.7405	0.6483	0.7213	0.5928
GEN008_unrelated	Urinary incontinence	unrelated	GEN008	R32-C: unre-Unspecified urinary incontinence;	0	0.220944	0	0	0.0309	0.0541	0.0357	0	0.0274	0	0	0.0312	0.0235	0.0164	0.024
FAC012_positive	Other specified encounters and counseling	positive	FAC012	Z76.0-B: posi-Encounter for issue of repeat prescription;Z71.89-B: posi-Other specified counseling;	0	-0.220537	0	0.0758	0.1049	0.1351	0.1786	0.0417	0.0822	0.0741	0.0833	0.0747	0.095	0.1639	0.0719
SYM005_unrelated	Dysphagia	unrelated	SYM005	R13.10-C: unre-Dysphagia, unspecified;	0	0.218706	0	0	0.0309	0.0811	0	0	0.0274	0	0	0.0411	0.0436	0.0164	0.0599
FAC021_unsure	Personal/family history of disease	unsure	FAC021	Z86.59-D: unsu-Personal history of other mental and behavioral disorders;Z87.898-D: unsu-Personal history of other specified conditions;Z81.8-D: unsu-Family history of other mental and behavioral disorders;	0	0.216952	0	0.0909	0.0802	0.0811	0.2143	0.0417	0.0411	0.1111	0	0.2406	0.1105	0.1475	0.0659
DIG025_unrelated	Other specified and unspecified gastrointestinal disorders	unrelated	DIG025	K59.00-C: unre-Constipation, unspecified;K58.9-C: unre-Irritable bowel syndrome without diarrhea;K59.09-C: unre-Other constipation;	0	0.216867	0	0.1212	0.1481	0.2703	0.1429	0.0417	0.1233	0.1481	0	0.203	0.1553	0.1148	0.1437
MBD001_unsure	Schizophrenia spectrum and other psychotic disorders	unsure	MBD001	F23-D: unsu-Brief psychotic disorder;	0	-0.206654	0	0.0152	0.0185	0	0.1071	0	0	0.0185	0	0.0325	0.0168	0	0.012
EXT019_unrelated	External cause codes: unspecified mechanism	unrelated	EXT019	X58.XXXA-C: unre-Exposure to other specified factors, initial encounter;	0	-0.202914	0	0.0909	0.0864	0.1081	0.1071	0	0.0959	0.0741	0.1667	0.0951	0.0836	0.0656	0.0599
PRG028_unrelated	Other specified complications in pregnancy	unrelated	PRG028	O99.89-C: unre-Other specified diseases and conditions complicating pregnancy, childbirth and the puerperium;O99.343-C: unre-Other mental disorders complicating pregnancy, third trimester;O99.342-C: unre-Other mental disorders complicating pregnancy, second trimester;O26.893-C: unre-Other specified pregnancy related conditions, third trimester;	0	-0.199552	0	0.0606	0.0309	0	0	0.0833	0.0411	0.0556	0.0833	0.0466	0.0317	0.0328	0.0419
BLD003_unrelated	Aplastic anemia	unrelated	BLD003	D64.9-C: unre-Anemia, unspecified;D63.8-C: unre-Anemia in other chronic diseases classified elsewhere;	0	-0.188142	0	0.0909	0.1173	0.2162	0.1786	0.0417	0.0685	0.1111	0	0.1382	0.1556	0.0492	0.1916
PRG023_unrelated	Complications specified during childbirth	unrelated	PRG023	O99.344-C: unre-Other mental disorders complicating childbirth;	0	0.187895	0	0.0152	0.0309	0	0	0.0833	0.0411	0.0185	0	0.0285	0.0163	0.0164	0.012
NVS010_positive	Headache; including migraine	positive	NVS010	G43.709-B: posi-Chronic migraine without aura, not intractable, without status migrainosus;	0	0.187178	0	0.0152	0	0	0	0	0	0.0185	0	0.0235	0.0135	0	0
END003_unrelated	Diabetes mellitus with complication	unrelated	END003	E11.65-C: unre-Type 2 diabetes mellitus with hyperglycemia;E11.40-C: unre-Type 2 diabetes mellitus with diabetic neuropathy, unspecified;E11.42-C: unre-Type 2 diabetes mellitus with diabetic polyneuropathy;E11.22-C: unre-Type 2 diabetes mellitus with diabetic chronic kidney disease;	0	0.187048	0	0.0303	0.1049	0.2432	0.1429	0	0.0548	0.037	0	0.0765	0.0986	0.0164	0.1138
FAC003_unrelated	Encounter for observation and examination for conditions ruled out (excludes infectious disease, neoplasm, mental disorders)	unrelated	FAC003	Z13.9-C: unre-Encounter for screening, unspecified;Z32.02-C: unre-Encounter for pregnancy test, result negative;Z13.220-C: unre-Encounter for screening for lipoid disorders;Z13.1-C: unre-Encounter for screening for diabetes mellitus;	-0.246069	-0.182381	0	0.0303	0.1111	0.1081	0.1071	0.0833	0.1233	0.037	0	0.0877	0.0968	0.1311	0.0539
END010_unrelated	Disorders of lipid metabolism	unrelated	END010	E78.5-C: unre-Hyperlipidemia, unspecified;E78.00-C: unre-Pure hypercholesterolemia, unspecified;E78.2-C: unre-Mixed hyperlipidemia;E78.0-C: unre-Pure hypercholesterolemia;E78.1-C: unre-Pure hyperglyceridemia;	-0.394702	-0.181629	0	0.0606	0.2901	0.3784	0.3214	0.2083	0.2603	0.0741	0	0.2035	0.2942	0.0984	0.2814
INF008_unrelated	Viral infection	unrelated	INF008	B34.9-C: unre-Viral infection, unspecified;	0	0.174767	0	0.0303	0.037	0.0811	0.0357	0	0.0274	0.037	0	0.0361	0.0284	0.0328	0.0479
SYM007_unsure	Malaise and fatigue	unsure	SYM007	R53.83-D: unsu-Other fatigue;	0	-0.173944	0	0.0606	0.1173	0.1351	0.1071	0.0833	0.1233	0.0741	0	0.101	0.1256	0.082	0.1557
END016_unrelated	Other specified and unspecified nutritional and metabolic disorders	unrelated	END016	E66.3-C: unre-Overweight;E83.42-C: unre-Hypomagnesemia;E83.39-C: unre-Other disorders of phosphorus metabolism;E83.51-C: unre-Hypocalcemia;	0	-0.164939	0	0.0606	0.0741	0.1081	0.0357	0.0417	0.0822	0.0741	0	0.102	0.0943	0.0328	0.1078
SYM008_unrelated	Symptoms of mental and substance use conditions	unrelated	SYM008	R45.1-C: unre-Restlessness and agitation;	0	0.163205	0	0.0303	0.0432	0.0541	0.1429	0.0417	0	0.0185	0.0833	0.0622	0.0247	0.0164	0.0299
END001_unrelated	Thyroid disorders	unrelated	END001	E03.9-C: unre-Hypothyroidism, unspecified;	0	0.162807	0	0.0606	0.0926	0.1622	0.0357	0.1667	0.0548	0.0556	0.0833	0.1409	0.1195	0.1803	0.1078
encounter_b					0	-0.161039	0	0.5455	0.3148	0.1622	0.3571	0.625	0.274	0.537	0.5833	0.2904	0.3296	0.3607	0.3952
inpatient_m					0	0.158705	0	0.1061	0.1111	0.3243	0.1429	0	0.0274	0.1296	0	0.1327	0.0734	0.1148	0.0719
PRG002_unrelated	Gestational weeks	unrelated	PRG002	Z3A.36-C: unre-36 weeks gestation of pregnancy;Z3A.38-C: unre-38 weeks gestation of pregnancy;Z3A.39-C: unre-39 weeks gestation of pregnancy;Z3A.01-C: unre-Less than 8 weeks gestation of pregnancy;Z3A.37-C: unre-37 weeks gestation of pregnancy;Z3A.35-C: unre-35 weeks gestation of pregnancy;	0	-0.144713	0	0.0303	0.037	0.027	0	0.0833	0.0411	0.0185	0.0833	0.0523	0.0349	0.0328	0.0419
FAC001_unrelated	Encounter for administrative purposes	unrelated	FAC001	Z02.9-C: unre-Encounter for administrative examinations, unspecified;Z02.89-C: unre-Encounter for other administrative examinations;	0	-0.141482	0	0.0455	0.0494	0.0541	0.1071	0	0.0411	0.0556	0	0.0352	0.0469	0.0984	0.012
NVS010_unrelated	Headache; including migraine	unrelated	NVS010	R51-C: unre-Headache;G43.909-C: unre-Migraine, unspecified, not intractable, without status migrainosus;	0.325211	0.141336	0	0.303	0.2346	0.3784	0.25	0.0417	0.2192	0.3519	0.0833	0.3048	0.2507	0.3279	0.1976
RSP009_unrelated	Asthma	unrelated	RSP009	J45.909-C: unre-Unspecified asthma, uncomplicated;J45.901-C: unre-Unspecified asthma with (acute) exacerbation;	0	0.140991	0	0.0909	0.1605	0.2432	0.1429	0.0833	0.1507	0.0556	0.25	0.2545	0.1821	0.0984	0.1557
FAC014_unrelated	Medical examination/evaluation	unrelated	FAC014	Z00.00-C: unre-Encounter for general adult medical examination without abnormal findings;Z01.419-C: unre-Encounter for gynecological examination (general) (routine) without abnormal findings;Z01.818-C: unre-Encounter for other preprocedural examination;Z00.8-C: unre-Encounter for other general examination;Z01.810-C: unre-Encounter for preprocedural cardiovascular examination;Z01.89-C: unre-Encoun…	0	-0.139657	-0.324205	0.1212	0.3025	0.2973	0.3571	0.2917	0.2877	0.1111	0.1667	0.2493	0.2888	0.2131	0.2156
MBD001_negative	Schizophrenia spectrum and other psychotic disorders	negative	MBD001	F29-A: nega-Unspecified psychosis not due to a substance or known physiological condition;F20.9-A: nega-Schizophrenia, unspecified;F25.9-A: nega-Schizoaffective disorder, unspecified;F25.0-A: nega-Schizoaffective disorder, bipolar type;F22-A: nega-Delusional disorders;F25.1-A: nega-Schizoaffective disorder, depressive type;F20.0-A: nega-Paranoid schizophrenia;	0	0.135238	-1.24598	0.1364	0.1358	0	0.6429	0.0833	0.0274	0.1481	0.0833	0.2179	0.1255	0.0984	0.1617
encounter_m					0	-0.133249	0	0.303	0.2407	0.2703	0.1786	0.2083	0.2603	0.2963	0.3333	0.2701	0.2851	0.2623	0.2934
DIG017_unrelated	Biliary tract disease	unrelated	DIG017	K80.20-C: unre-Calculus of gallbladder without cholecystitis without obstruction;	0	0.131519	0	0.0152	0.0247	0.027	0	0.0833	0.0137	0.0185	0	0.0195	0.0227	0	0.024
SYM008_unsure	Symptoms of mental and substance use conditions	unsure	SYM008	R45.850-D: unsu-Homicidal ideations;	0	-0.127063	0	0.0455	0.0185	0	0.1071	0	0	0.0556	0	0.0557	0.0131	0.0328	0.024
SYM006_unrelated	Abdominal pain and other digestive/abdomen signs and symptoms	unrelated	SYM006	R10.9-C: unre-Unspecified abdominal pain;R19.7-C: unre-Diarrhea, unspecified;R10.2-C: unre-Pelvic and perineal pain;R10.13-C: unre-Epigastric pain;R10.84-C: unre-Generalized abdominal pain;R10.11-C: unre-Right upper quadrant pain;R10.31-C: unre-Right lower quadrant pain;R10.12-C: unre-Left upper quadrant pain;R14.0-C: unre-Abdominal distension (gaseous);R12-C: unre-Heartburn;R18.8-C: unre-Other a…	0	-0.122662	0	0.3788	0.4198	0.4054	0.5	0.3333	0.4247	0.4444	0.0833	0.4325	0.421	0.4754	0.3832
FAC019_unsure	Socioeconomic/psychosocial factors	unsure	FAC019	Z59.0-D: unsu-Homelessness;Z56.0-D: unsu-Unemployment, unspecified;Z59.9-D: unsu-Problem related to housing and economic circumstances, unspecified;Z63.9-D: unsu-Problem related to primary support group, unspecified;	0	0.121095	0	0.1515	0.0494	0.0541	0.1786	0	0.0137	0.1296	0.25	0.2015	0.0651	0.082	0.0599
INF007_negative	Hepatitis	negative	INF007	K70.10-A: nega-Alcoholic hepatitis without ascites;	0	-0.116027	0	0.0152	0.0062	0	0	0	0.0137	0.0185	0	0.005	0.0124	0.0164	0.024
MBD024_unrelated	Tobacco-related disorders	unrelated	MBD024	F17.210-C: unre-Nicotine dependence, cigarettes, uncomplicated;F17.200-C: unre-Nicotine dependence, unspecified, uncomplicated;F17.290-C: unre-Nicotine dependence, other tobacco product, uncomplicated;	0	0.115455	-0.0251442	0.4394	0.3519	0.2703	0.5714	0.2083	0.3562	0.4074	0.5833	0.5049	0.4117	0.4918	0.4311
MUS003_unrelated	Rheumatoid arthritis and related disease	unrelated	MUS003	M06.9-C: unre-Rheumatoid arthritis, unspecified;	0	-0.115453	0	0	0.0309	0.0541	0.0357	0	0.0274	0	0	0.0183	0.0217	0	0.018
FAC022_unrelated	Acquired absence of limb or organ	unrelated	FAC022	Z90.49-C: unre-Acquired absence of other specified parts of digestive tract;Z90.710-C: unre-Acquired absence of both cervix and uterus;	0	0.11378	0	0.1061	0.0802	0.1892	0.0714	0	0.0548	0.1111	0.0833	0.109	0.0956	0.082	0.0958
BLD004_unrelated	Acute posthemorrhagic anemia	unrelated	BLD004	D62-C: unre-Acute posthemorrhagic anemia;	0	-0.113047	0	0.0152	0.0309	0.027	0.0357	0.0417	0.0274	0.0185	0	0.0225	0.0356	0	0.0778
DIG014_unrelated	Hemorrhoids	unrelated	DIG014	K64.8-C: unre-Other hemorrhoids;K64.9-C: unre-Unspecified hemorrhoids;	0	-0.10906	0	0	0.0556	0.1081	0.0357	0.0417	0.0411	0	0	0.0376	0.0456	0.0328	0.018
FAC016_positive	Exposure, encounters, screening or contact with infectious disease	positive	FAC016	Z11.3-B: posi-Encounter for screening for infections with a predominantly sexual mode of transmission;	0	-0.107148	0	0.0303	0.0494	0.027	0.0714	0.0417	0.0548	0.037	0	0.0609	0.0513	0.1311	0.0359
NEO073_unrelated	Benign neoplasms	unrelated	NEO073	K63.5-C: unre-Polyp of colon;	0	0.106215	0	0.0152	0.0309	0	0.0714	0.0417	0.0274	0.0185	0	0.0144	0.0187	0.0164	0.012
CIR012_unrelated	Nonspecific chest pain	unrelated	CIR012	R07.9-C: unre-Chest pain, unspecified;	-0.241921	-0.105861	0	0.1667	0.284	0.3784	0.2857	0.1667	0.274	0.1667	0.1667	0.206	0.2332	0.2951	0.2455
FAC009_unrelated	Implant, device or graft related encounter	unrelated	FAC009	Z98.890-C: unre-Other specified postprocedural states;Z98.89-C: unre-Other specified postprocedural states;Z98.84-C: unre-Bariatric surgery status;Z98.1-C: unre-Arthrodesis status;	0	-0.105541	0	0.1515	0.1173	0.1892	0.1429	0.0417	0.0959	0.1296	0.25	0.1411	0.1493	0.1148	0.1198
RSP001_unrelated	Sinusitis	unrelated	RSP001	J32.9-C: unre-Chronic sinusitis, unspecified;J01.90-C: unre-Acute sinusitis, unspecified;	0	-0.105532	0	0.0152	0.0741	0.1081	0	0.0417	0.0959	0.0185	0	0.0629	0.0768	0.0656	0.0359
CIR012_unsure	Nonspecific chest pain	unsure	CIR012	R07.89-D: unsu-Other chest pain;	0	-0.0987814	0	0.0758	0.1914	0.2973	0.2143	0.0417	0.1781	0.0556	0.1667	0.148	0.1599	0.1639	0.1497
FAC016_unrelated	Exposure, encounters, screening or contact with infectious disease	unrelated	FAC016	Z23-C: unre-Encounter for immunization;	0	-0.0978921	0	0.1212	0.1975	0.2162	0.1786	0.0833	0.2329	0.0926	0.25	0.179	0.2027	0.1803	0.1317
GEN004_unrelated	Urinary tract infections	unrelated	GEN004	N39.0-C: unre-Urinary tract infection, site not specified;N30.00-C: unre-Acute cystitis without hematuria;	0	-0.0963954	0	0.197	0.142	0.2432	0.1071	0.0833	0.1233	0.2037	0.1667	0.2077	0.1679	0.2623	0.1737
INF003_unrelated	Bacterial infections	unrelated	INF003	B96.89-C: unre-Other specified bacterial agents as the cause of diseases classified elsewhere;B96.20-C: unre-Unspecified Escherichia coli [E. coli] as the cause of diseases classified elsewhere;	0	-0.0931872	0	0.0606	0.0185	0.0541	0	0	0.0137	0.0741	0	0.0436	0.0376	0.082	0.0419
MBD025_positive	Other specified substance-related disorders	positive	MBD025	F19.10-B: posi-Other psychoactive substance abuse, uncomplicated;F19.20-B: posi-Other psychoactive substance dependence, uncomplicated;F19.90-B: posi-Other psychoactive substance use, unspecified, uncomplicated;F19.94-B: posi-Other psychoactive substance use, unspecified with psychoactive substance-induced mood disorder;	0	0.0891938	0	0.2424	0.0864	0.027	0.2857	0.0417	0.0548	0.1852	0.5	0.1922	0.1152	0.2131	0.1497
outpatient_and_others_b					0	-0.0888551	0	0.4545	0.3086	0.2973	0.3571	0.4167	0.2603	0.4444	0.5	0.2991	0.2477	0.3934	0.3114
SYM010_unrelated	Nervous system signs and symptoms	unrelated	SYM010	R25.1-C: unre-Tremor, unspecified;R41.3-C: unre-Other amnesia;R26.2-C: unre-Difficulty in walking, not elsewhere classified;	0	-0.0879244	0	0.0455	0.037	0.1351	0	0	0.0137	0.037	0.0833	0.0562	0.0547	0.082	0.0479
SYM012_unrelated	Circulatory signs and symptoms	unrelated	SYM012	R00.0-C: unre-Tachycardia, unspecified;R00.2-C: unre-Palpitations;R03.0-C: unre-Elevated blood-pressure reading, without diagnosis of hypertension;R00.1-C: unre-Bradycardia, unspecified;R09.89-C: unre-Other specified symptoms and signs involving the circulatory and respiratory systems;	0	-0.0876634	0	0.1818	0.2407	0.3243	0.2857	0.0417	0.2466	0.1852	0.1667	0.2154	0.2024	0.1475	0.2156
MUS011_unrelated	Spondylopathies/spondyloarthropathy (including infective)	unrelated	MUS011	M54.2-C: unre-Cervicalgia;M51.36-C: unre-Other intervertebral disc degeneration, lumbar region;M54.16-C: unre-Radiculopathy, lumbar region;M47.816-C: unre-Spondylosis without myelopathy or radiculopathy, lumbar region;M53.3-C: unre-Sacrococcygeal disorders, not elsewhere classified;M48.06-C: unre-Spinal stenosis, lumbar region;M54.12-C: unre-Radiculopathy, cervical region;M54.30-C: unre-Sciatica,…	0	-0.0854918	0	0.197	0.2716	0.3243	0.2857	0.125	0.2877	0.1852	0.25	0.2015	0.2267	0.2459	0.1856
MBD013_unsure	Miscellaneous mental and behavioral disorders/conditions	unsure	MBD013	F99-D: unsu-Mental disorder, not otherwise specified;F48.9-D: unsu-Nonpsychotic mental disorder, unspecified;	0	0.0854159	0	0.0455	0.037	0.027	0.1071	0.0417	0.0137	0.0556	0	0.0953	0.0342	0.1148	0.0299
MBD020_positive	Sedative-related disorders	positive	MBD020	F13.20-B: posi-Sedative, hypnotic or anxiolytic dependence, uncomplicated;	0	0.0853097	0	0.0303	0.0062	0	0	0	0.0137	0.037	0	0.0226	0.0113	0.0492	0
SYM013_unrelated	Respiratory signs and symptoms	unrelated	SYM013	R05-C: unre-Cough;R06.02-C: unre-Shortness of breath;R06.00-C: unre-Dyspnea, unspecified;R07.81-C: unre-Pleurodynia;R09.02-C: unre-Hypoxemia;R06.2-C: unre-Wheezing;R09.81-C: unre-Nasal congestion;R06.83-C: unre-Snoring;R07.0-C: unre-Pain in throat;R06.09-C: unre-Other forms of dyspnea;	-0.232367	-0.0849321	0	0.2424	0.4383	0.5946	0.25	0.25	0.4932	0.2593	0.1667	0.336	0.3719	0.2295	0.3234
MBD020_unrelated	Sedative-related disorders	unrelated	MBD020	F13.10-C: unre-Sedative, hypnotic or anxiolytic abuse, uncomplicated;	0	0.0838753	0	0.0606	0	0	0	0	0	0.0556	0.0833	0.0339	0.0098	0.0492	0.012
FAC020_unrelated	Lifestyle/life management factors	unrelated	FAC020	Z72.0-C: unre-Tobacco use;	0	-0.0825642	0	0.303	0.216	0.1892	0.3571	0.0833	0.2192	0.2593	0.5	0.2934	0.2801	0.2951	0.3114
SYM006_unsure	Abdominal pain and other digestive/abdomen signs and symptoms	unsure	SYM006	R10.30-D: unsu-Lower abdominal pain, unspecified;R10.32-D: unsu-Left lower quadrant pain;R10.10-D: unsu-Upper abdominal pain, unspecified;	0	0.0813365	0	0.1061	0.0864	0.1622	0.0357	0.0417	0.0822	0.1111	0.0833	0.1258	0.1022	0.0984	0.0778
MUS013_unrelated	Osteoporosis	unrelated	MUS013	M81.0-C: unre-Age-related osteoporosis without current pathological fracture;	0	-0.081094	0	0	0.0309	0.0811	0	0	0.0274	0	0	0.0133	0.0228	0.0164	0.012
GEN006_unrelated	Other specified and unspecified diseases of kidney and ureters	unrelated	GEN006	N28.9-C: unre-Disorder of kidney and ureter, unspecified;	0	-0.0808742	0	0.0152	0.0123	0	0.0357	0	0.0137	0.0185	0	0.02	0.0293	0	0.0359
FAC013_unrelated	Contraceptive and procreative management	unrelated	FAC013	Z30.9-C: unre-Encounter for contraceptive management, unspecified;Z98.51-C: unre-Tubal ligation status;Z30.09-C: unre-Encounter for other general counseling and advice on contraception;	0	-0.0807417	0	0	0.0432	0.027	0	0.0417	0.0685	0	0	0.0584	0.0438	0.082	0.006
emergency_t					0	-0.0797946	0	0.2424	0.2222	0.3514	0.3571	0	0.1781	0.2222	0.3333	0.2625	0.1912	0.3443	0.1856
FAC021_unrelated	Personal/family history of disease	unrelated	FAC021	Z87.891-C: unre-Personal history of nicotine dependence;Z82.49-C: unre-Family history of ischemic heart disease and other diseases of the circulatory system;Z83.3-C: unre-Family history of diabetes mellitus;Z87.19-C: unre-Personal history of other diseases of the digestive system;Z86.19-C: unre-Personal history of other infectious and parasitic diseases;Z86.69-C: unre-Personal history of other di…	0	-0.0797058	0	0.3485	0.4506	0.8378	0.3929	0.1667	0.3699	0.3704	0.25	0.4264	0.433	0.3607	0.3533
RSP002_unrelated	Pneumonia (except that caused by tuberculosis)	unrelated	RSP002	J18.9-C: unre-Pneumonia, unspecified organism;	0	-0.0761126	0	0.0606	0.0802	0.1351	0.1071	0	0.0685	0.0556	0.0833	0.0597	0.0809	0.0164	0.0898
DIG010_unrelated	Abdominal hernia	unrelated	DIG010	K44.9-C: unre-Diaphragmatic hernia without obstruction or gangrene;	0	-0.0756951	0	0	0.0185	0.027	0.0714	0	0	0	0	0.0305	0.0429	0.0164	0.0719
RSP007_unrelated	Other specified and unspecified upper respiratory disease	unrelated	RSP007	J30.9-C: unre-Allergic rhinitis, unspecified;J30.2-C: unre-Other seasonal allergic rhinitis;J34.89-C: unre-Other specified disorders of nose and nasal sinuses;	0	-0.0726295	0	0.0303	0.0679	0.1081	0.0357	0.0833	0.0548	0.037	0	0.079	0.0817	0.0656	0.0299
inpatient_t					0	-0.0724114	0	0.1212	0.0679	0.1081	0.1429	0	0.0411	0.1296	0.0833	0.1839	0.1109	0.0492	0.1557
RSP008_unrelated	Chronic obstructive pulmonary disease and bronchiectasis	unrelated	RSP008	J44.1-C: unre-Chronic obstructive pulmonary disease with (acute) exacerbation;J43.9-C: unre-Emphysema, unspecified;J44.0-C: unre-Chronic obstructive pulmonary disease with acute lower respiratory infection;	0	-0.0723322	0	0.0303	0.0988	0.1351	0.1429	0	0.0959	0.037	0	0.0527	0.0783	0.0656	0.0898
SKN007_unrelated	Other specified and unspecified skin disorders	unrelated	SKN007	L30.9-C: unre-Dermatitis, unspecified;L98.9-C: unre-Disorder of the skin and subcutaneous tissue, unspecified;	0	0.068813	0	0	0.0556	0.1081	0.0357	0.0417	0.0411	0	0	0.0547	0.0541	0.0328	0.018
GEN002_unrelated	Acute and unspecified renal failure	unrelated	GEN002	N17.9-C: unre-Acute kidney failure, unspecified;	0	0.0679483	0	0.0303	0.0802	0.1351	0.1429	0	0.0548	0.037	0	0.0555	0.0777	0	0.1317
FAC025_positive	Other specified status	positive	FAC025	Z91.14-B: posi-Patient's other noncompliance with medication regimen;Z91.19-B: posi-Patient's noncompliance with other medical treatment and regimen;Z53.21-B: posi-Procedure and treatment not carried out due to patient leaving prior to being seen by health care provider;Z79.891-B: posi-Long term (current) use of opiate analgesic;Z53.9-B: posi-Procedure and treatment not carried out, unspecified r…	0	-0.0641314	0	0.2121	0.216	0.4054	0.3571	0.0417	0.1233	0.2037	0.25	0.2875	0.2286	0.2951	0.2216
INF007_unrelated	Hepatitis	unrelated	INF007	B19.20-C: unre-Unspecified viral hepatitis C without hepatic coma;B18.2-C: unre-Chronic viral hepatitis C;	0	-0.0634347	0	0.0758	0.0432	0	0.1786	0	0.0274	0.0741	0.0833	0.0574	0.0637	0.0984	0.0539
SYM004_unrelated	Nausea and vomiting	unrelated	SYM004	R11.2-C: unre-Nausea with vomiting, unspecified;R11.0-C: unre-Nausea;R11.10-C: unre-Vomiting, unspecified;	0	-0.0625396	0	0.2727	0.2963	0.4324	0.4286	0.125	0.2329	0.2963	0.1667	0.3021	0.2728	0.377	0.2874
CIR020_unrelated	Cerebral infarction	unrelated	CIR020	I63.9-C: unre-Cerebral infarction, unspecified;	0	-0.0621307	0	0.0152	0.0309	0.0811	0.0357	0	0.0137	0.0185	0	0.0084	0.0197	0.0328	0.024
MUS026_unrelated	Muscle disorders	unrelated	MUS026	M62.838-C: unre-Other muscle spasm;M62.81-C: unre-Muscle weakness (generalized);M62.82-C: unre-Rhabdomyolysis;	0	-0.0613049	0	0.0303	0.0741	0.1351	0.1071	0	0.0548	0.037	0	0.0591	0.0689	0.0328	0.1018
BLD007_unrelated	Diseases of white blood cells	unrelated	BLD007	D72.829-C: unre-Elevated white blood cell count, unspecified;	-0.211867	-0.0604232	0	0.0152	0.1173	0.1081	0.25	0.0417	0.0959	0.0185	0	0.0713	0.0703	0.0328	0.0958
RSP005_unrelated	Acute bronchitis	unrelated	RSP005	J20.9-C: unre-Acute bronchitis, unspecified;J40-C: unre-Bronchitis, not specified as acute or chronic;	0	-0.0598855	0	0.0606	0.1049	0.1351	0.0357	0.0417	0.137	0.0556	0.0833	0.1022	0.1219	0.082	0.1198
END015_unrelated	Other specified and unspecified endocrine disorders	unrelated	END015	E28.2-C: unre-Polycystic ovarian syndrome;E16.2-C: unre-Hypoglycemia, unspecified;	0	0.0595423	0	0.0303	0.0062	0.027	0	0	0	0.037	0	0.0446	0.0306	0.0164	0.0299
SYM010_negative	Nervous system signs and symptoms	negative	SYM010	R41.0-A: nega-Disorientation, unspecified;	0	-0.0583351	0	0.0152	0.0309	0.0541	0.0357	0	0.0274	0.0185	0	0.0245	0.0258	0	0.0299
CIR031_unrelated	Hypotension	unrelated	CIR031	I95.9-C: unre-Hypotension, unspecified;	0	0.0582752	0	0.0303	0.0556	0.0811	0.1071	0	0.0411	0.037	0	0.0557	0.0501	0.0328	0.0359
END011_unrelated	Fluid and electrolyte disorders	unrelated	END011	E87.6-C: unre-Hypokalemia;E86.0-C: unre-Dehydration;E87.2-C: unre-Acidosis;E87.1-C: unre-Hypo-osmolality and hyponatremia;E87.5-C: unre-Hyperkalemia;E87.0-C: unre-Hyperosmolality and hypernatremia;	0	-0.0580639	0	0.303	0.2778	0.3784	0.5	0.0833	0.2055	0.3148	0.25	0.2498	0.2477	0.1803	0.2994
EXT016_positive	External cause codes: struck by; against; initial encounter	positive	EXT016	W22.8XXA-B: posi-Striking against or struck by other objects, initial encounter;Y04.0XXA-B: posi-Assault by unarmed brawl or fight, initial encounter;	0	0.0578623	0	0.0152	0.0062	0.027	0	0	0	0.0185	0	0.0414	0.0266	0.0656	0.018
DIG008_unrelated	Other specified and unspecified disorders of stomach and duodenum	unrelated	DIG008	K31.84-C: unre-Gastroparesis;	0	0.0568166	0	0	0.0123	0.027	0	0	0.0137	0	0	0.0235	0.0195	0	0.0419
FAC010_unrelated	Other aftercare encounter	unrelated	FAC010	Z51.81-C: unre-Encounter for therapeutic drug level monitoring;Z51.89-C: unre-Encounter for other specified aftercare;Z48.02-C: unre-Encounter for removal of sutures;Z47.89-C: unre-Encounter for other orthopedic aftercare;	0	-0.0551749	0	0.0455	0.0988	0.1351	0.1429	0.0417	0.0822	0.0556	0	0.0931	0.1051	0.0656	0.1018
RSP016_unrelated	Other specified and unspecified lower respiratory disease	unrelated	RSP016	J98.4-C: unre-Other disorders of lung;	0	-0.0536949	0	0	0.0309	0.1081	0.0357	0	0	0	0	0.0161	0.0211	0	0.012
DIG019_unrelated	Other specified and unspecified liver disease	unrelated	DIG019	K76.0-C: unre-Fatty (change of) liver, not elsewhere classified;K74.60-C: unre-Unspecified cirrhosis of liver;	0	-0.0520055	0	0.0758	0.0802	0.0811	0.1071	0	0.0959	0.0926	0	0.0481	0.0669	0.0492	0.1018
SYM007_unrelated	Malaise and fatigue	unrelated	SYM007	R53.1-C: unre-Weakness;R53.81-C: unre-Other malaise;	0	-0.047865	0	0.0606	0.1296	0.1892	0.1429	0.125	0.0959	0.0741	0	0.0933	0.1128	0.082	0.1617
NVS016_unsure	Sleep wake disorders	unsure	NVS016	G47.00-D: unsu-Insomnia, unspecified;G47.9-D: unsu-Sleep disorder, unspecified;F51.5-D: unsu-Nightmare disorder;	0	0.047618	0	0.0455	0.1173	0.1892	0.0714	0	0.137	0.037	0.0833	0.2243	0.1446	0.1311	0.1377
GEN025_unrelated	Other specified female genital disorders	unrelated	GEN025	N89.8-C: unre-Other specified noninflammatory disorders of vagina;N93.9-C: unre-Abnormal uterine and vaginal bleeding, unspecified;N93.8-C: unre-Other specified abnormal uterine and vaginal bleeding;	0.388497	0.0464735	0	0.0758	0.0432	0.1081	0	0	0.0411	0.0926	0	0.1033	0.0696	0.0656	0.0599
RSP006_unrelated	Other specified upper respiratory infections	unrelated	RSP006	J06.9-C: unre-Acute upper respiratory infection, unspecified;J02.9-C: unre-Acute pharyngitis, unspecified;J00-C: unre-Acute nasopharyngitis [common cold];	0	-0.0462506	0	0.1212	0.1667	0.2703	0.0357	0.2083	0.1507	0.1296	0.0833	0.1567	0.159	0.1148	0.1138
FAC008_unrelated	Neoplasm-related encounters	unrelated	FAC008	Z12.31-C: unre-Encounter for screening mammogram for malignant neoplasm of breast;Z09-C: unre-Encounter for follow-up examination after completed treatment for conditions other than malignant neoplasm;Z12.4-C: unre-Encounter for screening for malignant neoplasm of cervix;Z12.11-C: unre-Encounter for screening for malignant neoplasm of colon;Z12.39-C: unre-Encounter for other screening for maligna…	0	-0.0449858	0	0.0606	0.2407	0.2973	0.1429	0.25	0.2466	0.0741	0	0.1577	0.2047	0.1639	0.1377
SYM014_unrelated	Skin/Subcutaneous signs and symptoms	unrelated	SYM014	R21-C: unre-Rash and other nonspecific skin eruption;R20.2-C: unre-Paresthesia of skin;R20.0-C: unre-Anesthesia of skin;R22.0-C: unre-Localized swelling, mass and lump, head;	0	-0.0401157	0	0.1212	0.1852	0.3243	0.1429	0.125	0.1507	0.0926	0.25	0.1582	0.1605	0.2131	0.1497
EXT026_unrelated	External cause codes: activity codes	unrelated	EXT026	Y93.89-C: unre-Activity, other specified;Y93.9-C: unre-Activity, unspecified;Y99.8-C: unre-Other external cause status;Y99.9-C: unre-Unspecified external cause status;	0	0.0391472	0	0.0909	0.0494	0.0541	0.0714	0	0.0548	0.0926	0.0833	0.0721	0.0545	0.1148	0.0359
SYM017_unrelated	Abnormal findings without diagnosis	unrelated	SYM017	R73.9-C: unre-Hyperglycemia, unspecified;R94.31-C: unre-Abnormal electrocardiogram [ECG] [EKG];R79.89-C: unre-Other specified abnormal findings of blood chemistry;R74.8-C: unre-Abnormal levels of other serum enzymes;R91.8-C: unre-Other nonspecific abnormal finding of lung field;R74.0-C: unre-Nonspecific elevation of levels of transaminase and lactic acid dehydrogenase [LDH];R73.09-C: unre-Other a…	0	-0.0356149	-0.0311289	0.197	0.3148	0.3784	0.3929	0.25	0.274	0.2407	0	0.233	0.2767	0.2131	0.2814
GEN003_unrelated	Chronic kidney disease	unrelated	GEN003	N18.9-C: unre-Chronic kidney disease, unspecified;I12.9-C: unre-Hypertensive chronic kidney disease with stage 1 through stage 4 chronic kidney disease, or unspecified chronic kidney disease;N18.3-C: unre-Chronic kidney disease, stage 3 (moderate);	0	-0.0311525	0	0.0455	0.0556	0.1081	0.0714	0.0417	0.0274	0.0556	0	0.03	0.0571	0.0328	0.0719
SYM016_unsure	Other general signs and symptoms	unsure	SYM016	R52-D: unsu-Pain, unspecified;	0	-0.0298574	0	0.0303	0.0494	0.1081	0.1071	0	0.0137	0.037	0	0.0555	0.0578	0.082	0.0719
emergency_b					0	-0.0296254	-0.0677354	0.3636	0.3457	0.2432	0.4643	0.1667	0.411	0.3889	0.25	0.28	0.3013	0.3115	0.3353
RSP008_unsure	Chronic obstructive pulmonary disease and bronchiectasis	unsure	RSP008	J44.9-D: unsu-Chronic obstructive pulmonary disease, unspecified;	0	0.029079	0	0.0758	0.1358	0.2162	0.1071	0.0417	0.137	0.0556	0.1667	0.1037	0.1348	0.082	0.1617
SYM010_unsure	Nervous system signs and symptoms	unsure	SYM010	R41.82-D: unsu-Altered mental status, unspecified;	0	-0.027237	0	0.0606	0.0802	0.1351	0.1786	0	0.0411	0.0556	0.0833	0.083	0.074	0.0492	0.1078
NVS009_unrelated	Epilepsy; convulsions	unrelated	NVS009	R56.9-C: unre-Unspecified convulsions;G40.909-C: unre-Epilepsy, unspecified, not intractable, without status epilepticus;G40.89-C: unre-Other seizures;	0	0.0272046	0	0.0909	0.1173	0.1622	0.1429	0.0833	0.0959	0.0741	0.1667	0.1327	0.0966	0.082	0.0898
FAC025_unrelated	Other specified status	unrelated	FAC025	Z88.8-C: unre-Allergy status to other drugs, medicaments and biological substances status;Z88.0-C: unre-Allergy status to penicillin;Z79.82-C: unre-Long term (current) use of aspirin;Z79.4-C: unre-Long term (current) use of insulin;Z88.5-C: unre-Allergy status to narcotic agent status;Z88.1-C: unre-Allergy status to other antibiotic agents status;Z79.84-C: unre-Long term (current) use of oral hyp…	-0.0518214	-0.0265208	0	0.2424	0.3457	0.6216	0.4286	0.0833	0.2603	0.2407	0.25	0.3751	0.3474	0.2951	0.3832
END008_unrelated	Malnutrition	unrelated	END008	E46-C: unre-Unspecified protein-calorie malnutrition;	0	-0.0258081	0	0	0.0123	0.027	0	0	0.0137	0	0	0.0114	0.0184	0.0164	0
DIG007_unrelated	Gastritis and duodenitis	unrelated	DIG007	K29.70-C: unre-Gastritis, unspecified, without bleeding;K29.00-C: unre-Acute gastritis without bleeding;K29.50-C: unre-Unspecified chronic gastritis without bleeding;	0	-0.0253252	0	0.0152	0.0741	0.1081	0.1071	0	0.0685	0.0185	0	0.0698	0.0744	0.0492	0.0958
DIG022_unrelated	Noninfectious gastroenteritis	unrelated	DIG022	K52.9-C: unre-Noninfective gastroenteritis and colitis, unspecified;	0	0.0239635	0	0.0303	0.0741	0.1081	0.0357	0	0.0959	0.037	0	0.0755	0.0717	0.0656	0.0539
MUS038_unsure	Low back pain	unsure	MUS038	M54.5-D: unsu-Low back pain;	0	0.0236795	-0.121832	0.1212	0.2407	0.3243	0.2857	0.0833	0.2329	0.1296	0.0833	0.2339	0.2413	0.2295	0.1976
FAC025_unsure	Other specified status	unsure	FAC025	Z79.899-D: unsu-Other long term (current) drug therapy;Z76.5-D: unsu-Malingerer [conscious simulation];Z91.89-D: unsu-Other specified personal risk factors, not elsewhere classified;	0	0.0236456	0	0.2879	0.3272	0.4595	0.3929	0.2083	0.274	0.2963	0.25	0.3874	0.3226	0.2951	0.3473
INF002_unrelated	Septicemia	unrelated	INF002	A41.9-C: unre-Sepsis, unspecified organism;	0	-0.0231873	0	0.0303	0.0494	0.0811	0.0714	0	0.0411	0.037	0	0.0386	0.053	0.0328	0.0659
GEN018_unrelated	Inflammatory diseases of female pelvic organs	unrelated	GEN018	N76.0-C: unre-Acute vaginitis;B37.3-C: unre-Candidiasis of vulva and vagina;	0	-0.0215788	0	0.0303	0.0432	0.0541	0	0.0417	0.0548	0.037	0	0.0778	0.0539	0.0984	0.0479
INF006_unrelated	HIV infection	unrelated	INF006	B20-C: unre-Human immunodeficiency virus [HIV] disease;	0	-0.0210371	0	0	0.0185	0.0541	0	0	0.0137	0	0	0.0143	0.0189	0	0.006
FAC016_unsure	Exposure, encounters, screening or contact with infectious disease	unsure	FAC016	Z20.2-D: unsu-Contact with and (suspected) exposure to infections with a predominantly sexual mode of transmission;	0	-0.0204409	0	0.0606	0.0247	0.027	0.0357	0.0417	0.0137	0.0741	0	0.0245	0.0189	0.0164	0.006
BLD001_unrelated	Nutritional anemia	unrelated	BLD001	D50.9-C: unre-Iron deficiency anemia, unspecified;	0	-0.0193418	0	0.0152	0.0123	0	0.0357	0	0.0137	0.0185	0	0.0505	0.052	0.0492	0.0539
INJ017_unrelated	Superficial injury; contusion, initial encounter	unrelated	INJ017	S00.83XA-C: unre-Contusion of other part of head, initial encounter;	0	0.0193026	0	0	0.0062	0	0.0357	0	0	0	0	0.0238	0.0166	0.0656	0.006
EXT003_unsure	External cause codes: fall; initial encounter	unsure	EXT003	W19.XXXA-D: unsu-Unspecified fall, initial encounter;W10.9XXA-D: unsu-Fall (on) (from) unspecified stairs and steps, initial encounter;	0	0.0176113	0	0.0455	0.1235	0.1892	0.2143	0	0.0959	0.0556	0	0.0981	0.0916	0.0984	0.1018
DIG004_unrelated	Esophageal disorders	unrelated	DIG004	K21.9-C: unre-Gastro-esophageal reflux disease without esophagitis;K21.0-C: unre-Gastro-esophageal reflux disease with esophagitis;	0	0.0119736	0	0.1364	0.2901	0.4595	0.3571	0.2083	0.2055	0.1296	0.1667	0.2832	0.2661	0.1311	0.2515
SYM015_unrelated	General sensation/perception signs and symptoms	unrelated	SYM015	R42-C: unre-Dizziness and giddiness;	0	0.0117334	0	0.1061	0.1667	0.2432	0.2143	0.0833	0.137	0.1111	0.0833	0.1322	0.1193	0.0984	0.1317
NVS020_unrelated	Other specified nervous system disorders	unrelated	NVS020	G92-C: unre-Toxic encephalopathy;G93.40-C: unre-Encephalopathy, unspecified;G93.41-C: unre-Metabolic encephalopathy;	0	0.0108754	0	0.1061	0.0679	0.1351	0.1429	0	0.0274	0.1111	0.0833	0.0446	0.0435	0	0.0599
NVS019_positive	Nervous system pain and pain syndromes	positive	NVS019	G89.29-B: posi-Other chronic pain;G89.4-B: posi-Chronic pain syndrome;	0.147413	0.00993231	0	0.2121	0.2222	0.4595	0.2143	0	0.1781	0.2222	0.1667	0.2743	0.2599	0.2131	0.2455
DIG002_unrelated	Disorders of teeth and gingiva	unrelated	DIG002	K08.89-C: unre-Other specified disorders of teeth and supporting structures;K02.9-C: unre-Dental caries, unspecified;K04.7-C: unre-Periapical abscess without sinus;K08.8-C: unre-Other specified disorders of teeth and supporting structures;	0	0.00750852	0	0.0303	0.0556	0.1622	0.0357	0.0417	0.0137	0.037	0	0.0919	0.0741	0.0492	0.0419
GEN017_unrelated	Nonmalignant breast conditions	unrelated	GEN017	N64.4-C: unre-Mastodynia;N63-C: unre-Unspecified lump in breast;	0	-0.00591163	0	0	0.0309	0	0	0	0.0685	0	0	0.0362	0.0367	0.0164	0.0539
INJ027_unrelated	Other unspecified injury	unrelated	INJ027	T14.8-C: unre-Other injury of unspecified body region;S09.90XA-C: unre-Unspecified injury of head, initial encounter;	0	0.00496645	0	0.1212	0.0802	0.1081	0.1429	0	0.0685	0.1111	0.1667	0.1097	0.0841	0.1803	0.0479
END007_unrelated	Nutritional deficiencies	unrelated	END007	E55.9-C: unre-Vitamin D deficiency, unspecified;E53.8-C: unre-Deficiency of other specified B group vitamins;	0	0.00402103	0	0.0758	0.0679	0.027	0.0714	0.0833	0.0822	0.0741	0.0833	0.0983	0.1036	0.0164	0.0719
END002_unrelated	Diabetes mellitus without complication	unrelated	END002	E11.9-C: unre-Type 2 diabetes mellitus without complications;	0	-0.00359462	0	0.0909	0.2037	0.3243	0.2143	0.0833	0.1781	0.0926	0.0833	0.1533	0.1846	0.0984	0.2036
MBD018_positive	Opioid-related disorders	positive	MBD018	F11.20-B: posi-Opioid dependence, uncomplicated;F11.10-B: posi-Opioid abuse, uncomplicated;F11.90-B: posi-Opioid use, unspecified, uncomplicated;F11.23-B: posi-Opioid dependence with withdrawal;	0	-0.00345271	0	0.1818	0.1111	0.1622	0.1786	0.0417	0.0822	0.1852	0.1667	0.1436	0.1359	0.1475	0.1677
GEN021_unrelated	Menstrual disorders	unrelated	GEN021	N92.0-C: unre-Excessive and frequent menstruation with regular cycle;N92.6-C: unre-Irregular menstruation, unspecified;N94.6-C: unre-Dysmenorrhea, unspecified;N91.2-C: unre-Amenorrhea, unspecified;	0	-0.00318832	0	0.0455	0.0617	0.0811	0	0.0417	0.0822	0.0556	0	0.0736	0.0521	0.0328	0.0419
outpatient_and_others_m					0	0.00313949	0	0.1364	0.1975	0.0811	0.0714	0.2917	0.274	0.1667	0	0.23	0.2653	0.1311	0.2635
EXT028_positive	External cause codes: evidence of alcohol involvement	positive	EXT028	Y90.8-B: posi-Blood alcohol level of 240 mg/100 ml or more;Y90.6-B: posi-Blood alcohol level of 120-199 mg/100 ml;	0	-0.00282527	0	0.1667	0.0309	0.0541	0.0714	0	0.0137	0.1481	0.25	0.0429	0.0271	0.0328	0.024
EXT029_unrelated	External cause codes: subsequent encounter	unrelated	EXT029	X58.XXXD-C: unre-Exposure to other specified factors, subsequent encounter;	0	0.00195157	0	0	0.0062	0	0.0357	0	0	0	0	0.0218	0.0158	0.0164	0.012
RSP011_unrelated	Pleurisy, pleural effusion and pulmonary collapse	unrelated	RSP011	J98.11-C: unre-Atelectasis;J90-C: unre-Pleural effusion, not elsewhere classified;	0	-0.00176654	0	0.0303	0.0247	0.0541	0.0357	0	0.0137	0.0185	0.0833	0.0361	0.045	0.0164	0.0419
encounter_0					0	0	0	0	0	0	0	0	0	0	0	0	0	0	0
MUS038_unrelated	Low back pain	unrelated	MUS038	M62.830-C: unre-Muscle spasm of back;	0	0	0	0.0303	0.0123	0	0	0.0417	0.0137	0.037	0	0.0213	0.022	0.0328	0.018
MUS006_unrelated	Osteoarthritis	unrelated	MUS006	M19.90-C: unre-Unspecified osteoarthritis, unspecified site;M17.0-C: unre-Bilateral primary osteoarthritis of knee;M17.9-C: unre-Osteoarthritis of knee, unspecified;M17.11-C: unre-Unilateral primary osteoarthritis, right knee;M17.12-C: unre-Unilateral primary osteoarthritis, left knee;	0	0	0	0.0455	0.0926	0.2432	0.0714	0.0417	0.0411	0.037	0.0833	0.1154	0.1292	0.1148	0.1198
outpatient_and_others_t					-1.215	0	-0.0100696	0.0606	0.3333	0.4595	0.25	0.125	0.3699	0.0556	0.0833	0.3288	0.3113	0.2295	0.1976
GEN005_unrelated	Calculus of urinary tract	unrelated	GEN005	N20.0-C: unre-Calculus of kidney;	0	0	0	0.0303	0.0185	0	0.0357	0	0.0274	0.037	0	0.0304	0.0338	0	0.0539
NVS019_unrelated	Nervous system pain and pain syndromes	unrelated	NVS019	G89.18-C: unre-Other acute postprocedural pain;	0	0	0	0.0303	0.0309	0.0541	0.0357	0.0417	0.0137	0.037	0	0.0334	0.0303	0.0164	0.0299
MBD021_positive	Stimulant-related disorders	positive	MBD021	F15.10-B: posi-Other stimulant abuse, uncomplicated;F14.10-B: posi-Cocaine abuse, uncomplicated;F15.20-B: posi-Other stimulant dependence, uncomplicated;F15.90-B: posi-Other stimulant use, unspecified, uncomplicated;F14.90-B: posi-Cocaine use, unspecified, uncomplicated;F14.20-B: posi-Cocaine dependence, uncomplicated;	0	0	-0.690542	0.197	0.1235	0.0811	0.3929	0.0417	0.0685	0.1667	0.3333	0.1782	0.1007	0.1475	0.1377
INJ031_unrelated	Allergic reactions	unrelated	INJ031	T78.40XA-C: unre-Allergy, unspecified, initial encounter;	0	0	0	0	0	0	0	0	0	0	0	0.023	0.0172	0.0492	0.0299
MUS025_unrelated	Other specified connective tissue disease	unrelated	MUS025	M79.89-C: unre-Other specified soft tissue disorders;	0	0	0	0.0152	0.0988	0.1892	0.1429	0	0.0685	0.0185	0	0.0597	0.0638	0.0492	0.0419
MBD017_positive	Alcohol-related disorders	positive	MBD017	F10.10-B: posi-Alcohol abuse, uncomplicated;F10.20-B: posi-Alcohol dependence, uncomplicated;F10.129-B: posi-Alcohol abuse with intoxication, unspecified;F10.99-B: posi-Alcohol use, unspecified with unspecified alcohol-induced disorder;F10.239-B: posi-Alcohol dependence with withdrawal, unspecified;F10.229-B: posi-Alcohol dependence with intoxication, unspecified;F10.929-B: posi-Alcohol use, unsp…	0.119448	0	0	0.3636	0.179	0.1351	0.3571	0.0417	0.1781	0.3519	0.4167	0.2285	0.1891	0.3115	0.2156
PRG001_unrelated	Antenatal screening	unrelated	PRG001	Z36-C: unre-Encounter for antenatal screening of mother;	0	0	0	0	0.0123	0	0	0.0417	0.0137	0	0	0.022	0.0165	0.0328	0.012
NVS015_unrelated	Polyneuropathies	unrelated	NVS015	G62.9-C: unre-Polyneuropathy, unspecified;	0	0	0	0.0455	0.0679	0.1622	0.0714	0	0.0411	0.037	0.0833	0.054	0.0642	0.0328	0.0659
FAC012_unrelated	Other specified encounters and counseling	unrelated	FAC012	Z71.6-C: unre-Tobacco abuse counseling;Z71.3-C: unre-Dietary counseling and surveillance;	0	0	0	0.0152	0.0494	0	0.0714	0.0417	0.0685	0.0185	0	0.0492	0.0446	0.0164	0.024
GEN009_unrelated	Hematuria	unrelated	GEN009	R31.9-C: unre-Hematuria, unspecified;	0	0	0	0.0455	0.0432	0	0.1071	0.125	0.0137	0.037	0.0833	0.0356	0.0377	0.0328	0.0419
inpatient_b					0	0	0	0.2727	0.1975	0.1622	0.25	0.1667	0.2055	0.2593	0.3333	0.2516	0.1857	0.1803	0.1677
MUS033_unrelated	Gout	unrelated	MUS033	M10.9-C: unre-Gout, unspecified;	0	0	0	0.0152	0.0247	0	0.0357	0.0833	0.0137	0.0185	0	0.0094	0.016	0.0328	0.0299
MUS028_unrelated	Other specified bone disease and musculoskeletal deformities	unrelated	MUS028	M94.0-C: unre-Chondrocostal junction syndrome [Tietze];	0	0	0	0.0152	0	0	0	0	0	0.0185	0	0.0151	0.0135	0.0328	0.006
SYM002_unrelated	Fever	unrelated	SYM002	R50.9-C: unre-Fever, unspecified;	0	0	0	0.0606	0.1111	0.1351	0.1429	0.125	0.0822	0.0741	0	0.0728	0.0834	0.0328	0.0898
INJ024_unrelated	Sprains and strains, initial encounter	unrelated	INJ024	S39.012A-C: unre-Strain of muscle, fascia and tendon of lower back, initial encounter;S16.1XXA-C: unre-Strain of muscle, fascia and tendon at neck level, initial encounter;S93.402A-C: unre-Sprain of unspecified ligament of left ankle, initial encounter;	0	0	0	0.0758	0.0556	0.1081	0.0714	0.0417	0.0274	0.0926	0	0.0721	0.0635	0.082	0.0419
CIR005_unrelated	Myocarditis and cardiomyopathy	unrelated	CIR005	I42.9-C: unre-Cardiomyopathy, unspecified;	0	0	0	0.0152	0	0	0	0	0	0.0185	0	0.0106	0.0208	0	0.0419
SYM001_unrelated	Syncope	unrelated	SYM001	R55-C: unre-Syncope and collapse;	0	0	0	0.0606	0.0617	0.1351	0.0357	0.0417	0.0411	0.0741	0	0.0898	0.0804	0.1475	0.0539
SKN002_unrelated	Other specified inflammatory condition of skin	unrelated	SKN002	L29.9-C: unre-Pruritus, unspecified;	0	0	0	0.0152	0.0185	0.0541	0	0	0.0137	0.0185	0	0.0263	0.0241	0.0164	0.006
SKN001_unrelated	Skin and subcutaneous tissue infections	unrelated	SKN001	L03.90-C: unre-Cellulitis, unspecified;L03.116-C: unre-Cellulitis of left lower limb;L03.115-C: unre-Cellulitis of right lower limb;L08.9-C: unre-Local infection of the skin and subcutaneous tissue, unspecified;L02.91-C: unre-Cutaneous abscess, unspecified;	0	0	0	0.0303	0.1111	0.2162	0.1071	0	0.0959	0.037	0	0.0832	0.0945	0.0656	0.0838
EAR006_unrelated	Other specified and unspecified disorders of the ear	unrelated	EAR006	H92.01-C: unre-Otalgia, right ear;	0	0	0	0.0303	0.0062	0	0	0	0.0137	0.037	0	0.0178	0.0159	0.0164	0
RSP010_unrelated	Aspiration pneumonitis	unrelated	RSP010	J69.0-C: unre-Pneumonitis due to inhalation of food and vomit;	0	0	0	0.0455	0.0185	0	0.1071	0	0	0.0556	0	0.0173	0.0186	0.0164	0.006
EXT003_unrelated	External cause codes: fall; initial encounter	unrelated	EXT003	W01.0XXA-C: unre-Fall on same level from slipping, tripping and stumbling without subsequent striking against object, initial encounter;W18.30XA-C: unre-Fall on same level, unspecified, initial encounter;	0	0	0	0.0152	0.0556	0.1081	0.1071	0	0.0274	0.0185	0	0.0597	0.0543	0.0492	0.0778
EXT007_unsure	External cause codes: motor vehicle traffic (MVT); initial encounter	unsure	EXT007	V89.2XXA-D: unsu-Person injured in unspecified motor-vehicle accident, traffic, initial encounter;	0	0	0	0	0.0309	0.027	0.0357	0	0.0411	0	0	0.0176	0.0161	0.0328	0.006
EXT025_unrelated	External cause codes: complications of medical and surgical care, initial encounter	unrelated	EXT025	Y83.8-C: unre-Other surgical procedures as the cause of abnormal reaction of the patient, or of later complication, without mention of misadventure at the time of the procedure;	0	0	0	0	0.0062	0	0	0	0.0137	0	0	0.0183	0.0198	0	0.0359
EYE010_unrelated	Blindness and vision defects	unrelated	EYE010	H53.8-C: unre-Other visual disturbances;	0	0	0	0.0303	0.0123	0.0541	0	0	0	0.037	0	0.029	0.0233	0.0164	0.012
DIG021_unrelated	Gastrointestinal hemorrhage	unrelated	DIG021	K62.5-C: unre-Hemorrhage of anus and rectum;K92.1-C: unre-Melena;K92.0-C: unre-Hematemesis;K92.2-C: unre-Gastrointestinal hemorrhage, unspecified;	0	0	0	0.0303	0.0741	0.1351	0	0.0417	0.0822	0.037	0	0.0738	0.0722	0.0164	0.0958
DIG020_unrelated	Pancreatic disorders (excluding diabetes)	unrelated	DIG020	K85.90-C: unre-Acute pancreatitis without necrosis or infection, unspecified;K86.1-C: unre-Other chronic pancreatitis;	0	0	0	0	0.0123	0	0.0357	0	0.0137	0	0	0.018	0.0248	0.0492	0.0299
CIR019_unrelated	Heart failure	unrelated	CIR019	I50.9-C: unre-Heart failure, unspecified;I11.0-C: unre-Hypertensive heart disease with heart failure;	0	0	0	0.0303	0.0679	0.1351	0.1071	0	0.0411	0.037	0	0.032	0.054	0.0164	0.0659
RSP012_unrelated	Respiratory failure; insufficiency; arrest	unrelated	RSP012	J96.01-C: unre-Acute respiratory failure with hypoxia;J96.00-C: unre-Acute respiratory failure, unspecified whether with hypoxia or hypercapnia;	0	0	0	0.0758	0.0617	0.1622	0.0357	0.0417	0.0274	0.0741	0.0833	0.0468	0.0472	0.0328	0.0539
BLD006_unrelated	Coagulation and hemorrhagic disorders	unrelated	BLD006	D69.6-C: unre-Thrombocytopenia, unspecified;	0	0	0	0.0303	0.0617	0.0811	0.0714	0	0.0685	0.037	0	0.0215	0.0378	0	0.0479
PRG030_unrelated	Maternal outcome of delivery	unrelated	PRG030	Z37.0-C: unre-Single live birth;	0	0	0	0.0152	0.0309	0	0	0.0833	0.0411	0.0185	0	0.0406	0.0272	0.0164	0.0299
INJ011_unsure	Open wounds of head and neck, initial encounter	unsure	INJ011	S01.81XA-D: unsu-Laceration without foreign body of other part of head, initial encounter;	0	0	0	0	0	0	0	0	0	0	0	0.0121	0.0105	0	0.018
CIR011_unrelated	Coronary atherosclerosis and other heart disease	unrelated	CIR011	I25.10-C: unre-Atherosclerotic heart disease of native coronary artery without angina pectoris;I25.2-C: unre-Old myocardial infarction;Z95.5-C: unre-Presence of coronary angioplasty implant and graft;	0	0	0	0.0606	0.0926	0.2432	0.0714	0	0.0548	0.0556	0.0833	0.0537	0.0961	0.082	0.1018
emergency_m					0	0	0	0.3485	0.2037	0.2162	0.1786	0.375	0.1507	0.3333	0.4167	0.2555	0.2311	0.3279	0.2515
CIR013_unrelated	Acute pulmonary embolism	unrelated	CIR013	I26.99-C: unre-Other pulmonary embolism without acute cor pulmonale;	0	0	0	0	0.0247	0.0811	0	0	0.0137	0	0	0.0149	0.0158	0	0.018
CIR015_unrelated	Other and ill-defined heart disease	unrelated	CIR015	I51.7-C: unre-Cardiomegaly;	0	0	0	0.0152	0.0309	0.0541	0.0357	0	0.0274	0.0185	0	0.022	0.0272	0.0164	0.018
CIR016_unrelated	Conduction disorders	unrelated	CIR016	I45.81-C: unre-Long QT syndrome;	0	0	0	0.0152	0.0123	0.027	0	0	0.0137	0.0185	0	0.0196	0.0098	0.0164	0.006
CIR017_unrelated	Cardiac dysrhythmias	unrelated	CIR017	I48.91-C: unre-Unspecified atrial fibrillation;I47.1-C: unre-Supraventricular tachycardia;I48.0-C: unre-Paroxysmal atrial fibrillation;	0	0	0	0.0303	0.0432	0.0811	0.0714	0.0417	0.0137	0.037	0	0.0289	0.0442	0.0164	0.0599
CIR026_unrelated	Peripheral and visceral vascular disease	unrelated	CIR026	I73.9-C: unre-Peripheral vascular disease, unspecified;	0	0	0	0	0.037	0.1081	0	0	0.0274	0	0	0.0111	0.0235	0.0164	0.006
DIG013_unrelated	Diverticulosis and diverticulitis	unrelated	DIG013	K57.30-C: unre-Diverticulosis of large intestine without perforation or abscess without bleeding;	0	0	0	0.0152	0.0309	0.027	0.0357	0	0.0411	0.0185	0	0.0198	0.0331	0.0164	0.0419
emergency_0					0	0	0	0.0455	0.2284	0.1892	0	0.4583	0.2603	0.0556	0	0.202	0.2764	0.0164	0.2275
ages_18_39					0	0	0.906559	0.6667	0.3704	0.2162	0.2857	0.4167	0.4658	0.6667	0.6667	0.6232	0.3927	0.6393	0.3892
SYM008_positive	Symptoms of mental and substance use conditions	positive	SYM008	R45.4-B: posi-Irritability and anger;R45.89-B: posi-Other symptoms and signs involving emotional state;R45.87-B: posi-Impulsiveness;	0	0	0	0.0455	0.0062	0	0.0357	0	0	0.037	0.0833	0.056	0.015	0.0984	0.024
INF004_unrelated	Fungal infections	unrelated	INF004	B35.1-C: unre-Tinea unguium;	0	0	0	0	0.0247	0.0541	0	0	0.0274	0	0	0.0156	0.0192	0	0.012
INF006_negative	HIV infection	negative	INF006	Z21-A: nega-Asymptomatic human immunodeficiency virus [HIV] infection status;	0	0	0	0	0.0123	0.0541	0	0	0	0	0	0.0138	0.0148	0	0.006
SYM011_unrelated	Genitourinary signs and symptoms	unrelated	SYM011	R30.0-C: unre-Dysuria;R35.0-C: unre-Frequency of micturition;R33.9-C: unre-Retention of urine, unspecified;	0	0	0	0.0758	0.0988	0.1892	0.0714	0.1667	0.0411	0.0926	0	0.1423	0.1288	0.1967	0.1257
encounter_t					0	0	0	0.1515	0.4444	0.5676	0.4643	0.1667	0.4658	0.1667	0.0833	0.4395	0.3853	0.377	0.3114
